# Supplementary material for: Composted Bagasse and/or Cyanobacteria-Based Bio-Stimulants Maintain Barley Growth and Productivity under Salinity Stress
Source: Plants (Basel). 2023 Apr 29;12(9):1827. doi: 10.3390/plants12091827 (PMC10181477; doi:10.3390/plants12091827)
Supplement: Supplementary file 1 [file plants-12-01827-s001.zip]

Archive with 1 entries (1 files):
- plants-2367895-supplementary.pdf
